# Supplementary material for: Multiple sclerosis risk variants regulate gene expression in innate and adaptive immune cells
Source: Life Sci Alliance. 2020 Jun 9;3(7):e202000650. doi: 10.26508/lsa.202000650 (PMC7283543; doi:10.26508/lsa.202000650)
Supplement: Supplementary file 5 [file LSA-2020-00650_Supplemental_Data_5.xlsx]

## Sheet: Top canonical pathways
Cel Type	Name	p-value	Overlap	Associated Genes
B cell	Opioid Signaling Pathway	9.33254e-05	0.02	CAMK2G,MAPK3,PPP3R1,RGS1,RPS6KB1
B cell	PI3K Signaling in B Lymphocytes	0.000123027	0.029	CAMK2G,CD40,MAPK3,PPP3R1
B cell	GM-CSF Signaling	0.00030903	0.042	CAMK2G,MAPK3,PPP3R1
B cell	Dendritic Cell Maturation	0.000363078	0.022	CD40,CD58,IL12A,MAPK3
B cell	B Cell Receptor Signaling	0.000380189	0.022	CAMK2G,MAPK3,PPP3R1,RPS6KB1
CD8 cell	iNOS Signaling	0.000199526	0.067	MAPK1,NFKB1,TYK2
CD8 cell	IL-17A Signaling in Airway Cells	0.00060256	0.046	MAPK1,NFKB1,TYK2
CD8 cell	PKCÎ¸ Signaling in T Lymphocytes	0.000645654	0.026	CAMK2G,CARD11,MAPK1,NFKB1
CD8 cell	IL-10 Signaling	0.000707946	0.043	MAPK1,NFKB1,TYK2
CD8 cell	IL-15 Signaling	0.000812831	0.042	MAPK1,NFKB1,TYK2
CD4 cell	cAMP-mediated signaling	0.00169824	0.018	ADCY3,CAMK2G,MAPK3,PKIA
CD4 cell	Endocannabinoid Cancer Inhibition Pathway	0.00416869	0.021	ADCY3,CDH1,MAPK3
CD4 cell	Synaptogenesis Signaling Pathway	0.00537032	0.013	ADCY3,CAMK2G,CDH1,MAPK3
CD4 cell	Melanoma Signaling	0.00588844	0.039	CDH1,MAPK3
CD4 cell	Thyroid Cancer Signaling	0.00588844	0.039	CDH1,MAPK3
Monocyte cell	cAMP-mediated signaling	0.000977237	0.018	ADCY3,CAMK2G,PTGER4,RGS14
Monocyte cell	Opioid Signaling Pathway	0.00138038	0.016	ADCY3,CAMK2G,RGS1,RGS14
Monocyte cell	G-Protein Coupled Receptor Signaling	0.00186209	0.015	ADCY3,CAMK2G,PTGER4,RGS14
Monocyte cell	Pentose Phosphate Pathway (Oxidative Branch)	0.00776247	0.25	PGD
Monocyte cell	Crosstalk between Dendritic Cells and Natural Killer Cells	0.0128825	0.022	CAMK2G,CD40
NK Cell	NAD Phosphorylation and Dephosphorylation	0.0190546	0.077	ACP2
NK Cell	Methionine Degradation I (to Homocysteine)	0.0323594	0.045	EEF1AKMT3
NK Cell	Cysteine Biosynthesis III (mammalia)	0.0354813	0.042	EEF1AKMT3
NK Cell	NAD Salvage Pathway II	0.0380189	0.038	ACP2
NK Cell	Superpathway of Methionine Degradation	0.0537032	0.027	EEF1AKMT3

## Sheet: Top Diseases and Bio Functions
Cell Type	Categories	Diseases or Functions Annotation	p-value	Molecules	# Molecules
B cell	Cell-To-Cell Signaling and Interaction,Hematological System Development and Function,Humoral Immune Response,Immune Cell Trafficking,Inflammatory Response	Activation of peripheral B lymphocytes	2e-05	CD40,CLEC2D	2
B cell	Cell Cycle	Mitogenesis of epithelial tissue	3.33e-05	MAPK3,RPS6KB1	2
B cell	Immunological Disease	Systemic autoimmune syndrome	3.68e-05	AHI1,CD40,CLEC2D,FCRL3,GSDMB,IL12A,MAPK3,ORMDL3,PPP3R1,RGS1,SLAMF7,STMN3,ZPBP2	13
B cell	Organ Morphology,Skeletal and Muscular System Development and Function,Tissue Morphology	Mass of muscle tissue	4.99e-05	GSDMB,RPS6KB1	2
B cell	Cell-To-Cell Signaling and Interaction,Hematological System Development and Function,Immune Cell Trafficking,Inflammatory Response	Activation of leukocytes	6.38e-05	CD40,CD58,CLEC2D,CRTC3,FCRL3,IL12A,MAPK3,NDFIP1,ZBTB46	9
CD8 cell	Humoral Immune Response,Protein Synthesis	Quantity of IgG1	3.84e-05	BACH2,CARD11,CD37,IL2RA,NFKB1	5
CD8 cell	Humoral Immune Response,Protein Synthesis	Quantity of IgA	6.97e-05	BACH2,CARD11,IL2RA,NFKB1	4
CD8 cell	Cellular Development,Cellular Growth and Proliferation,Hematological System Development and Function,Lymphoid Tissue Structure and Development	Proliferation of lymphocytes	7.58e-05	BACH2,CARD11,CD37,CLECL1,FCRL3,IL2RA,NDFIP1,NFKB1,TNFRSF14,TNFRSF25,TYK2	11
CD8 cell	Cellular Compromise,Hematological Disease,Immunological Disease,Organismal Injury and Abnormalities	Abnormal function of B lymphocytes	9.03e-05	BACH2,CARD11,IL2RA,NFKB1	4
CD8 cell	Hematological System Development and Function,Lymphoid Tissue Structure and Development,Tissue Morphology	Quantity of T lymphocytes	0.00015	BACH2,CAMK2G,CARD11,IL2RA,MAPK1,NDFIP1,NFKB1,TNFRSF25,TYK2	9
CD4 cell	Cell Morphology,Hematological System Development and Function,Humoral Immune Response,Immunological Disease,Lymphoid Tissue Structure and Development,Tissue Morphology	Abnormal morphology of follicular B lymphocytes	3.87e-06	BACH2,LTBR,PTPRJ	3
CD4 cell	Cellular Development,Cellular Growth and Proliferation,Hematological System Development and Function,Lymphoid Tissue Structure and Development	Proliferation of lymphocytes	4.08e-06	BACH2,CD37,CD5,CD6,CDH1,CLECL1,FCRL3,LTBR,MAPK3,MERTK,PTPRJ,TNFRSF14	12
CD4 cell	Inflammatory Disease,Inflammatory Response,Neurological Disease,Organismal Injury and Abnormalities	Encephalitis	1.99e-05	CD5,CD6,IFI30,LTBR,MAPK3,MERTK,TNFRSF14,TYMP	8
CD4 cell	Cellular Development,Cellular Growth and Proliferation,Hematological System Development and Function,Lymphoid Tissue Structure and Development	Cell proliferation of T lymphocytes	2.12e-05	BACH2,CD37,CD5,CD6,CDH1,CLECL1,MAPK3,MERTK,PTPRJ,TNFRSF14	10
CD4 cell	Developmental Disorder,Gastrointestinal Disease,Hereditary Disorder,Metabolic Disease,Neurological Disease,Organismal Injury and Abnormalities,Skeletal and Muscular Disorders	Mitochondrial DNA depletion syndrome 1 (MNGIE type)	2.98e-05	SCO2,TYMP	2
Monocyte cell	Gastrointestinal Disease,Organismal Injury and Abnormalities	Abnormality of small intestine	1.42e-05	BLM,MANBA,MERTK,RGS1,TNFSF14	5
Monocyte cell	Cellular Function and Maintenance	Function of antigen presenting cells	2.26e-05	CD40,IFI30,MERTK,PTGER4,RGS1,TBKBP1	6
Monocyte cell	Digestive System Development and Function,Gastrointestinal Disease,Organ Morphology,Organismal Development,Organismal Injury and Abnormalities	Abnormal morphology of small intestine	7.77e-05	MANBA,MERTK,RGS1,TNFSF14	4
Monocyte cell	Cellular Function and Maintenance	Function of dendritic cells	7.77e-05	CD40,PTGER4,RGS1,TBKBP1	4
Monocyte cell	DNA Replication, Recombination, and Repair	Conformational modification of DNA fragment	0.000102	BLM,DDB2	2
NK cell	Immunological Disease	Systemic autoimmune syndrome	8.73e-05	AHI1,ETV7,FCRL3,GPR65,GSDMB,IKZF1,NR1H3,ORMDL3,PLEK,PTGER4,TNP2	11
NK cell	Cellular Development,Cellular Growth and Proliferation,Hematological System Development and Function,Lymphoid Tissue Structure and Development	Proliferation of immune cells	0.000239	CD37,CLECL1,FCRL3,IKZF1,NDFIP1,NR1H3,PTGER4,TNFRSF14	8
NK cell	Cancer,Organismal Injury and Abnormalities	Cancer of cells	0.00073	AHI1,CDK2AP1,CLECL1,FCRL3,GPR137,IKZF1,IQGAP1,NDFIP1,NR1H3,PSMC3IP,PTGER4,SBNO1,SLC44A2,TBKBP1,TMEM87B,TNFRSF14,TUBD1,ZC2HC1A,ZMIZ1	19
NK cell	Developmental Disorder,Hereditary Disorder,Organismal Injury and Abnormalities,Renal and Urological Disease	Nephronophthisis	0.000793	AHI1,IQCB1	2
NK cell	Cellular Development,Cellular Growth and Proliferation,Hematological System Development and Function,Lymphoid Tissue Structure and Development	Proliferation of lymphocytes	0.000952	CD37,CLECL1,FCRL3,IKZF1,NDFIP1,PTGER4,TNFRSF14	7
